# Supplementary material for: Ambient Air Quality and Emergency Hospital Admissions in Singapore: A Time-Series Analysis
Source: Int J Environ Res Public Health. 2022 Oct 16;19(20):13336. doi: 10.3390/ijerph192013336 (PMC9603816; doi:10.3390/ijerph192013336)
Supplement: Supplementary file 1 [file ijerph-19-13336-s001.zip]

Archive with 1 entries (1 files):
- ijerph-1925856-supplementary.pdf
